# Supplementary material for: High- or Low-Yielding F2 Progeny of Wheat Is Result of Specific TaCKX Gene Coexpression Patterns in Association with Grain Yield in Paternal Parent
Source: Int J Mol Sci. 2024 Mar 21;25(6):3553. doi: 10.3390/ijms25063553 (PMC10970972; doi:10.3390/ijms25063553)
Supplement: Supplementary file 1 [file ijms-25-03553-s001.zip]

Archive with 1 entries (1 files):
- ijms-2895202-supplementary.pdf
